# Supplementary material for: Preparation of Quaternary Ammonium Separation Material based on Coupling Agent Chloromethyl Trimethoxysilane (KH-150) and Its Adsorption and Separation Properties in Studies of Th(IV)
Source: Molecules. 2024 Jun 26;29(13):3031. doi: 10.3390/molecules29133031 (PMC11243607; doi:10.3390/molecules29133031)
Supplement: Supplementary file 1 [file molecules-29-03031-s001.zip]

Archive with 1 entries (1 files):
- molecules-3053461-supplementary.pdf
